# Supplementary material for: Attachment of Ferredoxin: NADP+ Oxidoreductase to Phycobilisomes Is Required for Photoheterotrophic Growth of the Cyanobacterium Synechococcus sp. PCC 7002
Source: Microorganisms. 2022 Jun 29;10(7):1313. doi: 10.3390/microorganisms10071313 (PMC9319322; doi:10.3390/microorganisms10071313)
Supplement: Supplementary file 1 [file microorganisms-10-01313-s001.zip]

Archive with 1 entries (1 files):
- microorganisms-1773657-supplementary.pdf
